# Supplementary material for: Fas/FasL-Mediated Apoptosis and Inflammation Contribute to Recovery from HSV-2-Mediated Spinal Cord Infection
Source: Viruses. 2024 Aug 26;16(9):1363. doi: 10.3390/v16091363 (PMC11436029; doi:10.3390/v16091363)
Supplement: Supplementary file 1 [file viruses-16-01363-s001.zip]

Archive with 1 entries (1 files):
- viruses-3142344-supplementary.pdf
